# Supplementary material for: Nonspecific stress response to temperature increase in Gammarus lacustris Sars with respect to oxygen-limited thermal tolerance concept
Source: PeerJ. 2018 Sep 17;6:e5571. doi: 10.7717/peerj.5571 (PMC6147124; doi:10.7717/peerj.5571)
Supplement: Supplemental Information 3 [file peerj-06-5571-s003.xlsx]

## Sheet: lactate dehydrogenase
	lactate dehydrogenase
Control 7°C	9°C	11°C	13°C	15°C	17°C	19°C	21°C	23°C	25°C	27°C	29°C	31°C	33°C
Glk016S2	Gl1016S3	Gl2016S7	Gl3016S3	Gl4016S5	Gl5016S8	Gl6016S8	Gl7016S6	Gl8016S3	Gl9016S3	Gl10016S6	Gl11016S5	Gl12016S7	Gl13016S7
Glk016S3	Gl1016S7	Gl2016S4	Gl3016S2	Gl4016S7	Gl5016S2	Gl6016S2	Gl7016S8	Gl8016S2	Gl9016S6	Gl10016S7	Gl11016S2	Gl12016S5	Gl13016S5
Glk016S7	Gl1016S5	Gl2016S5	Gl3016S6	Gl4016S1	Gl5016S4	Gl6016S4	Gl7016S7	Gl8016S6	Gl9016S4	Gl10016S5	Gl11016S7	Gl12016S8	Gl13016S8
	Gl1016S8			Gl4016S4	Gl5016S3	Gl6016S3		Gl8016S4	Gl9016S5	Gl10016S3			Gl13016S2
	Gl1016S4
187.566	70.6597	9.16415	7.7296	32.5127	14.676	12.676	7.84203	38.26	98.105	3.43008	21.8493	16.65	27.2831
139.901	68.3016	13.0098	15.9942	13.0859	13.8389	16.83	5.3778	42.17	84.8888	2.87057	12.7168	14.38	39.0846
127.253	10.1187	5.34848	8.63639	45.3976	37.5134	15.5134	7.45592	59.11	44.9106	7.71555	26.541	21.19	60.8855
	117.922			10.8247	14.5528	18.5528		85.92		7.05246			65.6051
	97.393
